# Supplementary material for: Gradient Porous Structured MnO2-Nonwoven Composite: A Binder-Free Polymeric Air Filter for Effective Room-Temperature Formaldehyde Removal
Source: Polymers (Basel). 2022 Jun 20;14(12):2504. doi: 10.3390/polym14122504 (PMC9231320; doi:10.3390/polym14122504)
Supplement: Supplementary file 1 [file polymers-14-02504-s001.zip]

Archive with 1 entries (1 files):
- polymers-1755764-SI.pdf
